# Supplementary material for: ciRS-7 expression is epigenetically regulated in cancer cells across human adenocarcinomas
Source: PLoS Genet. 2025 Jun 2;21(6):e1011726. doi: 10.1371/journal.pgen.1011726 (PMC12162099; doi:10.1371/journal.pgen.1011726)
Supplement: S1 File — (ZIP) [file pgen.1011726.s002.zip]

Archive with 45 entries (44 files):
- S2 figures - Kopi/
- S2 figures - Kopi/Bile_duct_1.tif
- S2 figures - Kopi/Bile_duct_2.tif
- S2 figures - Kopi/Bile_duct_3.tif
- S2 figures - Kopi/Bile_duct_4.jpg
- S2 figures - Kopi/Bile_duct_5.tif
- S2 figures - Kopi/Colon_1.jpg
- S2 figures - Kopi/Colon_2.tif
- S2 figures - Kopi/Colon_3.jpg
- S2 figures - Kopi/Colon_4.jpg
- S2 figures - Kopi/Colon_5.tif
- S2 figures - Kopi/Endometrium_1.jpg
- S2 figures - Kopi/Endometrium_2.jpg
- S2 figures - Kopi/Endometrium_3.jpg
- S2 figures - Kopi/Endometrium_4.jpg
- S2 figures - Kopi/Endometrium_5.tif
- S2 figures - Kopi/GEJ_1.jpg
- S2 figures - Kopi/GEJ_2.jpg
- S2 figures - Kopi/GEJ_3.jpg
- S2 figures - Kopi/GEJ_4.jpg
- S2 figures - Kopi/Lung_1.jpg
- S2 figures - Kopi/Lung_2.jpg
- S2 figures - Kopi/Lung_3.jpg
- S2 figures - Kopi/Lung_4.jpg
- S2 figures - Kopi/Lung_5.tif
- S2 figures - Kopi/Mamma pt1.jpg
- S2 figures - Kopi/Mamma pt2.jpg
- S2 figures - Kopi/Mamma pt3.jpg
- S2 figures - Kopi/Mamma pt4.jpg
- S2 figures - Kopi/Mamma pt5.tif
- S2 figures - Kopi/Ovary pt1.jpg
- S2 figures - Kopi/Ovary pt2.jpg
- S2 figures - Kopi/Ovary pt3.jpg
- S2 figures - Kopi/Ovary pt4.jpg
- S2 figures - Kopi/Ovary pt5.jpg
- S2 figures - Kopi/Pancreas pt1.jpg
- S2 figures - Kopi/Pancreas pt2.jpg
- S2 figures - Kopi/Pancreas pt3.jpg
- S2 figures - Kopi/Pancreas pt4.jpg
- S2 figures - Kopi/Pancreas pt5.tif
- S2 figures - Kopi/Prostata pt1.jpg
- S2 figures - Kopi/Prostata pt2.jpg
- S2 figures - Kopi/Prostata pt3.jpg
- S2 figures - Kopi/Prostata pt4.jpg
- S2 figures - Kopi/Prostate pt5.tif
