# Supplementary material for: ciRS-7 expression is epigenetically regulated in cancer cells across human adenocarcinomas
Source: PLoS Genet. 2025 Jun 2;21(6):e1011726. doi: 10.1371/journal.pgen.1011726 (PMC12162099; doi:10.1371/journal.pgen.1011726)
Supplement: S2 File — (ZIP) [file pgen.1011726.s003.zip]

Archive with 19 entries (18 files):
- S2_File/
- S2_File/23132_87.ab1
- S2_File/A549.ab1
- S2_File/Caco-2.ab1
- S2_File/CAOV-3.ab1
- S2_File/CCD18-Co.ab1
- S2_File/DU145.ab1
- S2_File/EGI-1.ab1
- S2_File/H1650.ab1
- S2_File/H1975.ab1
- S2_File/HCT116.ab1
- S2_File/Hec-1-a.ab1
- S2_File/KLE.ab1
- S2_File/LNCaP.ab1
- S2_File/MDA-MB-231.ab1
- S2_File/PaTu-8898T.ab1
- S2_File/SKOV-3.ab1
- S2_File/SNU-1.ab1
- S2_File/TFK-1.ab1
