# Supplementary material for: ciRS-7 expression is epigenetically regulated in cancer cells across human adenocarcinomas
Source: PLoS Genet. 2025 Jun 2;21(6):e1011726. doi: 10.1371/journal.pgen.1011726 (PMC12162099; doi:10.1371/journal.pgen.1011726)
Supplement: S4 Table — (XLSX) [file pgen.1011726.s007.xlsx]

## Sheet: Ct Values Fig. 2A,B
Cell line	Gene	Ct value	Cell line	Gene	Ct value	Cell line	Gene	Ct value	Cell line	Gene	Ct value	Cell line	Gene	Ct value	Cell line	Gene	Ct value	Cell line	Gene	Ct value	Cell line	Gene	Ct value	Cell line	Gene	Ct value	Cell line	Gene	Ct value	Cell line	Gene	Ct value	Cell line	Gene	Ct value	Cell line	Gene	Ct value	Cell line	Gene	Ct value	Cell line	Gene	Ct value	Cell line	Gene	Ct value	Cell line	Gene
A549	T1	NA	LNCaP	T1	NA	CCD18-Co	T1	NA	PaTu-8898T	T1	NA	MDA-MB-231	T1	NA	H1650	T1	NA	Hec-1-a	T1	NA	SKOV-3	T1	NA	CAOV-3	T1	NA	DU145	T1	NA	KLE	T1	NA	H1975	T1	NA	HCT116	T1	NA	Caco-2	T1	NA	23132/87	T1	NA	SNU-1	T1	NA	TFK-1	T1
		NA			NA			NA			NA			NA			NA			NA			NA			NA			NA			NA			NA			NA			NA			NA			NA
		NA			NA			NA			NA			NA			NA			NA			NA			NA			NA			NA			NA			NA			NA			NA			NA
	T2	NA		T2	NA		T2	NA		T2	NA		T2	NA		T2	NA		T2	NA		T2	NA		T2	NA		T2	NA		T2	NA		T2	NA		T2	NA		T2	NA		T2	NA		T2	NA		T2
		NA			NA			NA			NA			NA			NA			NA			NA			NA			NA			NA			NA			NA			NA			NA			NA
		NA			NA			NA			NA			NA			NA			NA			NA			NA			NA			NA			NA			NA			NA			NA			NA
	T3	32.9		T3	40		T3	31.2		T3	32.9		T3	33.9		T3	40		T3	40		T3	40		T3	28.85		T3	32.76		T3	30.1		T3	29.92		T3	36.23		T3	35.67		T3	40		T3	35.19		T3
		30.1			37.25			32.1			40			40			40			40			37.19			30.3			33.03			29.52			29.41			38.7			32.54			40			40
		29.8			35.2			29.5			40			32.2			31			36.99			36.39			29.89			31.78			29.67			30.15			35.85			34.61			36.99			40
	ciRS-7	26.4		ciRS-7	34.7		ciRS-7	26.1		ciRS-7	40		ciRS-7	29.7		ciRS-7	30.91		ciRS-7	35.82		ciRS-7	32.27		ciRS-7	26.83		ciRS-7	29.8		ciRS-7	27.89		ciRS-7	24.97		ciRS-7	33.48		ciRS-7	32.68		ciRS-7	35.04		ciRS-7	32.76		ciRS-7
		24.4			36			27.1			37.8			29.1			32.13			33.7			32.85			26.46			29.75			27.95			25.53			34.37			31.27			40			32.31
		23.9			35.54			24			40			29.1			30.2			34.62			31.91			26.28			29.68			27.96			25.4			33.69			31.86			35.32			31.7
	GUSB	27.6		GUSB	28.2		GUSB	26		GUSB	29.9		GUSB	24.5		GUSB	29.65		GUSB	0		GUSB	24.95		GUSB	22.76		GUSB	23.76		GUSB	25.73		GUSB	24.28		GUSB	26.52		GUSB	24.74		GUSB	25.87		GUSB	24.32		GUSB
		25.7			24.5			24.5			29			23.5			29.94			23.75			25.2			22.8			23.63			25.55			23.8			25.91			25.92			25.44			24.34
		27.7			24.9			25.3			24.7			25			26.41			24.21			25.02			22.87			23.41			25.3			23.9			25.95			NA			25.34			24.31
	UBC	22.8		UBC	24.8		UBC	22.7		UBC	22.8		UBC	22.3		UBC	22.67		UBC	22.08		UBC	20.1		UBC	21.56		UBC	20.73		UBC	21.82		UBC	21.81		UBC	21.23		UBC	22.03		UBC	22.78		UBC	21.73		UBC
		19.6			23.1			23.2			22.4			20.4			24.99			21.74			20.47			21.27			20.77			21.76			21.65			20.99			NA			22.75			21.21
		22.4			22.3			20.7			20.1			21.9			21.85			21.71			20.38			21.26			20.86			21.64			22.11			22.11			22.03			22.79			21.11
	PUM1	28.1		PUM1	25.6		PUM1	25.3		PUM1	26		PUM1	27		PUM1	26.52		PUM1	25.08		PUM1	24.53		PUM1	24.62		PUM1	25.05		PUM1	24.26		PUM1	24.95		PUM1	25.82		PUM1	27.68		PUM1	26.39		PUM1	25.55		PUM1
		24.9			27			26			24			25.9			28.07			25.3			24.49			24.68			24.97			24.4			24.79			25.08			NA			26.37			25.82
		26.3			24.8			24.2			23.4			25.6			28.17			25.48			24.47			24.61			24.8			24.01			24.93			25.51			25.52			26.24			25.58
[truncated: 4 more columns]

## Sheet: nCounter raw counts Fig. 2D,E 
Cell line Gene	2313287	A459	CAOV3	DU145	EGI1	Hec1a	KLE	MDA-MB-231	PaTu8898T	SKOV3	SNU1	TFK1	CCD18-Co	Caco-2	H1650	H1975	HCT116	LNCaP
CDR1as	2,00	3194,00	355,00	14,00	3,00	13,00	114,00	49,00	1,00	5,00	2,00	2,00	1126,00	10,00	19,00	1786,00	2,00	14,00
T1	2,00	7,00	3,00	3,00	5,00	18,00	3,00	6,00	4,00	5,00	5,00	4,00	7,00	1,00	4,00	9,00	5,00	9,00
T2	3,00	20,00	7,00	15,00	13,00	42,00	19,00	70,00	25,00	16,00	7,00	4,00	61,00	2,00	2,00	136,00	2,00	12,00
T3	6,00	68,00	47,00	11,00	18,00	79,00	22,00	32,00	24,00	8,00	13,00	12,00	97,00	13,00	10,00	111,00	6,00	49,00
ACTB	9528,00	63699,00	98529,00	34389,00	35867,00	228832,00	42800,00	59900,00	57945,00	28742,00	44589,00	20080,00	67678,00	30693,00	27425,00	256994,00	39403,00	86992,00
GUSB	196,00	150,00	612,00	212,00	182,00	3366,00	128,00	386,00	224,00	131,00	174,00	178,00	207,00	244,00	116,00	1449,00	217,00	1826,00
MRPL19	601,00	1664,00	2441,00	811,00	922,00	9521,00	906,00	877,00	2364,00	1016,00	893,00	998,00	787,00	1107,00	575,00	5489,00	1670,00	6220,00
PUM1	180,00	337,00	475,00	202,00	741,00	2768,00	528,00	254,00	436,00	318,00	205,00	342,00	409,00	115,00	311,00	1985,00	568,00	2329,00
SF3A1	264,00	456,00	1322,00	308,00	1095,00	5873,00	391,00	551,00	808,00	362,00	385,00	456,00	430,00	361,00	313,00	5124,00	911,00	2288,00
NEG_A	11,00	26,00	17,00	11,00	28,00	7,00	17,00	22,00	10,00	21,00	12,00	12,00	16,00	11,00	15,00	10,00	10,00	23,00
NEG_B	8,00	20,00	18,00	11,00	17,00	23,00	8,00	14,00	16,00	19,00	13,00	1,00	22,00	4,00	12,00	14,00	9,00	16,00
NEG_C	2,00	8,00	6,00	3,00	4,00	15,00	7,00	12,00	3,00	4,00	2,00	1,00	10,00	3,00	6,00	8,00	2,00	5,00
NEG_D	12,00	5,00	14,00	4,00	5,00	14,00	9,00	7,00	9,00	5,00	8,00	2,00	7,00	8,00	9,00	9,00	5,00	6,00
NEG_E	14,00	21,00	18,00	8,00	15,00	22,00	15,00	15,00	18,00	10,00	15,00	10,00	26,00	12,00	16,00	22,00	12,00	16,00
NEG_F	32,00	43,00	36,00	20,00	25,00	75,00	27,00	38,00	36,00	23,00	29,00	16,00	43,00	14,00	38,00	58,00	16,00	57,00
NEG_G	5,00	3,00	2,00	1,00	2,00	1,00	3,00	5,00	2,00	1,00	1,00	4,00	4,00	4,00	1,00	6,00	2,00	2,00
NEG_H	1,00	3,00	1,00	1,00	1,00	2,00	2,00	1,00	1,00	2,00	1,00	1,00	8,00	1,00	1,00	5,00	1,00	2,00
POS_A	16206,00	20091,00	19285,00	14795,00	21894,00	6039,00	17538,00	22248,00	18617,00	16120,00	17135,00	19382,00	15659,00	15101,00	17353,00	6325,00	16894,00	15395,00
POS_B	5858,00	7154,00	7525,00	5727,00	8236,00	2403,00	6406,00	8034,00	6865,00	6001,00	6492,00	7176,00	5877,00	5788,00	6752,00	2414,00	6532,00	5917,00
POS_C	2142,00	2396,00	2576,00	1980,00	2719,00	638,00	2137,00	2682,00	2347,00	2102,00	2345,00	2449,00	1932,00	2057,00	2348,00	679,00	2270,00	2070,00
POS_D	472,00	537,00	530,00	433,00	622,00	194,00	488,00	592,00	497,00	447,00	487,00	555,00	435,00	398,00	504,00	199,00	473,00	433,00
POS_E	113,00	151,00	143,00	120,00	161,00	103,00	112,00	135,00	117,00	110,00	133,00	124,00	122,00	97,00	114,00	85,00	111,00	120,00
POS_F	75,00	79,00	80,00	63,00	80,00	27,00	76,00	80,00	65,00	55,00	64,00	63,00	69,00	69,00	69,00	36,00	60,00	64,00

## Sheet: Sanger sequencing peaks Fig. 3A
	CpG Site	C Intensity	T Intensity	% methylated
Cell-line
PaTu -8898T	1	869	0	100
	2	730	0	100
	3	715	175	80.3371
	4	589	0	100
	5	1113	250	81.6581
	6	686	110	86.1809
H1650-5883	1	134	831	13.886
	2	164	405	28.8225
	3	181	749	19.4624
	4	125	773	13.9198
	5	0	876	0
	6	0	796	0
A549	1	24	803	0
	2	51	798	0
	3	58	790	0
	4	54	419	0
	5	88	1010	0
	6	0	660	0
DU145	1	67	714	0
	2	92	687	0
	3	50	647	0
	4	0	411	0
	5	0	704	0
	6	0	638	0
LNCaP	1	143	277	34.0476
	2	158	214	42.4731
	3	247	157	61.1386
	4	744	0	100
	5	140	243	36.5535
	6	0	302	0
MDA-MB-231	1	0	678	0
	2	0	785	0
	3	128	572	18.2857
	4	95	319	22.9469
	5	0	705	0
	6	NA	NA
CCD18-Co	1	451	641	41.3004
	2	466	504	48.0412
	3	498	559	47.1145
	4	47	505	0
	5	0	883	0
	6	0	750	0
HCT116	1	1108	0	100
	2	956	152	86.2816
	3	826	142	85.3306
	4	730	0	100
	5	1112	213	83.9245
	6	652	240	73.0942
Caco-2	1	535	0	100
	2	437	0	100
	3	429	0	100
	4	486	92	100
	5	464	196	70.303
	6	526	0	100
H1975	1	0	1313	0
	2	0	1021	0
	3	0	1075	0
	4	0	439	0
	5	0	939	0
	6	0	537	0
SKOV3	1	0	342	0
	2	0	342	0
	3	414	453	47.7509
	4	645	0	100
	5	0	443	0
	6	0	348	0
CAOV-3	1	0	746	0
	2	0	723	0
	3	0	644	0
	4	0	364	0
	5	0	857	0
	6	0	657	0
Hec-1-a	1	1589	0	100
	2	652	463	58.4753
	3	801	0	100
	4	1161	0	100
	5	507	570	47.0752
	6	384	0	100
KLE	1	0	370	0
	2	0	347	0
	3	0	234	0
	4	0	160	0
	5	0	759	0
	6	0	538	0
SNU-1	1	978	0	100
	2	983	0	100
	3	804	141	85.0794
	4	443	105	80.8394
	5	985	105	90.367
	6	776	0	100
23132/87	1	118	256	31.5508
	2	525	143	78.5928
	3	275	0	100
	4	604	0	100
	5	159	128	55.4007
	6	144	132	52.1739
EGI-1	1	1646	0	100
	2	1623	0	100
	3	1441	0	100
	4	709	0	100
	5	1204	312	79.4195
	6	1298	483	72.8804
TFK-1	1	951	116	89.1284
	2	988	120	89.1697
	3	797	0	100
	4	416	332	55.615
	5	934	483	65.9139
	6	793	594	57.1738

## Sheet: Ct Values Fig. 3D-F
Cell line	Antibody	Gene (PCR amplicon)	Ct_1	Ct_2	Cell line	Antibody	Gene (PCR amplicon)	Ct_1	Ct_2	Cell line	Antibody	Gene (PCR amplicon)	Ct_1	Ct_2	Cell line	Antibody	Gene (PCR amplicon)	Ct_1	Ct_2	Cell line	Antibody	Gene (PCR amplicon)	Ct_1	Ct_2
A549	H3K9Ac	LINC3 (1)	28.82	28.95	DU145	H3K9Ac	LINC3 (1)	31.21	31.68	HCT116	H3K27me3	LINC3 (1)	28.2	28.2	Caco-2	H3K9Ac	LINC3 (1)	31.16	31.12	H1650	H3K9Ac	LINC3 (1)	31.87	31.7
		LINC3 (2)	27.22	27.26			LINC3 (2)	28.51	30.57			LINC3 (2)	27.28	27.43			LINC3 (2)	30.27	30.76			LINC3 (2)	30.01	30.3
		LINC3 (3)	30.2	30.08			LINC3 (3)	31.36	31.78			LINC3 (3)	30.56	30.5			LINC3 (3)	32.79	33.59			LINC3 (3)	32.89	33.2
		UBC (1)	25.36	25.38			UBC (1)	25.11	25.07			UBC (1)	29.81	30.09			UBC (1)	26.06	25.86			UBC (1)	27.11
		UBC (2)	25.3	25.56			UBC (2)	24.7	24.54			UBC (2)	28.27	28.3			UBC (2)	25.07	25.01			UBC (2)	26.15	26.97
		RARB1 (1)	29.8	30.24			RARB1 (1)	32.23	32.18			RARB1 (1)	26.7	26.69			RARB1 (1)	30.72	30.76			RARB1 (1)	32.06	32.17
		RARB1 (2)	28.34	28.5			RARB1 (2)	29.27	30.03			RARB1 (2)	25.68	25.87			RARB1 (2)	40	40			RARB1 (2)	40	40
	H3K27me3	LINC3 (1)	27.77	27.62		H3K27me3	LINC3 (1)	28.96	28.94		H3K9Ac	LINC3 (1)	31.3	30.69		H3K27me3	LINC3 (1)	27.96	28.22		H3K27me3	LINC3 (1)	28.82	29
		LINC3 (2)	27.27	27.22			LINC3 (2)	28.36	28.15			LINC3 (2)	30.32	29.95			LINC3 (2)	27.21	27.19			LINC3 (2)	27.6	27.67
		LINC3 (3)	30.78	30.65			LINC3 (3)	30.72	30.84			LINC3 (3)	32.5	32.72			LINC3 (3)	30.16	29.88			LINC3 (3)	30.75	30.5
		UBC (1)	27.97	28.01			UBC (1)	29.37	29.48			UBC (1)	25.55	25.54			UBC (1)	29.11	29.43			UBC (1)	31.9	31.53
		UBC (2)	28.89	28.64			UBC (2)	26.97	29.96			UBC (2)	24.4	24.54			UBC (2)	27.24	27.34			UBC (2)	31.17	30.8
		RARB1 (1)	26.8	26.65			RARB1 (1)	28.02	28.09			RARB1 (1)	30.57	30.05			RARB1 (1)	26.85	26.8			RARB1 (1)	28.14	28.02
		RARB1 (2)	25.79	25.87			RARB1 (2)	27.04	26.6			RARB1 (2)	28.48	28.29			RARB1 (2)	25.95	25.98			RARB1 (2)	26.77	26.74
	Negative control (mouse)	LINC3 (1)	34.67	33.86		Negative control (mouse)	LINC3 (1)	36.33	35.64		Negative control (mouse)	LINC3 (1)	36.14	35.29		Negative control (mouse)	LINC3 (1)	33.34	34.05		Negative control (mouse)	LINC3 (1)	33.78	35.02
		LINC3 (2)	32.61	32.31			LINC3 (2)	35.91	35.13			LINC3 (2)	33.03	34.83			LINC3 (2)	33.26	33.97			LINC3 (2)	35.27	40
		LINC3 (3)	36.87	36.43			LINC3 (3)	34.2	35.13			LINC3 (3)	35.68	35.36			LINC3 (3)	34.75	32.88			LINC3 (3)	40	40
		UBC (1)	31.66	32.22			UBC (1)	30.86	30.91			UBC (1)	31.84	30.9			UBC (1)	30.14	31.53			UBC (1)	34.65
		UBC (2)	29.87	30.18			UBC (2)	29.74	30.61			UBC (2)	27.13	25.19			UBC (2)	27.05	25.28			UBC (2)	32.35	32.3
		RARB1 (1)	31.89	32.25			RARB1 (1)	35.12	33.91			RARB1 (1)	34.08	34.3			RARB1 (1)	32.37	31.84			RARB1 (1)	35.59
		RARB1 (2)	31.47	31.2			RARB1 (2)	32.68	35.92			RARB1 (2)	30.86	30.74			RARB1 (2)	40	40			RARB1 (2)	40	40
	Input (1%)	LINC3 (1)	30.92	31.04		Input (1%)	LINC3 (1)	32.48	32.11		Input (1%)	LINC3 (1)	31.47	31.12		Input (1%)	LINC3 (1)	30.68	30.41		Input (1%)	LINC3 (1)	32.96	32.11
		LINC3 (2)	30.5	30.51			LINC3 (2)	31.58	31.76			LINC3 (2)	30.69	30.99			LINC3 (2)	30.96	30.25			LINC3 (2)	32.15	32.64
		LINC3 (3)	32.69	33.47			LINC3 (3)	32.98	33.63			LINC3 (3)	32.08	32.36			LINC3 (3)	31.52	31.6			LINC3 (3)	33.68	33.86
		UBC (1)	28.92	29.81			UBC (1)	28.3	28.41			UBC (1)	29.16	28.3			UBC (1)	29.01	29.27			UBC (1)	31.21
		UBC (2)	29.14	28.64			UBC (2)	28.87	27.47			UBC (2)	27.89	27.87			UBC (2)	26.91	25.48			UBC (2)	31.13	31.51
		RARB1 (1)	30.79	31.26			RARB1 (1)	31.02	30.65			RARB1 (1)	30.86	30.37			RARB1 (1)	29.79	30.19			RARB1 (1)	31.86	31.28
		RARB1 (2)	29.29	29.04			RARB1 (2)	29.04	28.77			RARB1 (2)	28.78	28.39			RARB1 (2)	40	40			RARB1 (2)	40	40

## Sheet: Ct Values Fig. 4
	Sample	Gene	Ct1	Ct2	Ct3		Sample	Gene	Ct1	Ct2		Sample	Gene	Ct1	Ct2			Gene	Sample	Ct1	Ct2	Ct3	Note
Fig. 4A,B		ciRS-7	35.34	32.97	34.23	Fig. 4D,E		ciRS-7	27.16	27.4	Fig. 4F		ciRS-7	30.63	30.96		Fig. 4C		Negative control (1)	30.33	28.65	29.8
		T3	40	38.47	40			T3	30.52	30.67			T3	35.6	35.05				0.5 µM (1)	32.84	32.07	30.62
	Negative control (1)	GUSB	23.44	23.26	23.14		Negative control (1)	GUSB	23.83	23.99		Negative control (1)	PUM1	23.12	22.96			LINC000632	2.5 µM (1)	30.24	30.06	30.1
		UBC	20.02	19.97	20.05			UBC	19.87	19.95			UBC	19.8	19.73				Methylated control (1)	27.66	27.65	27.91
		PUM1	23.32	23.29	23.33			PUM1	24.78	24.74			GUSB	23.7	23.55				Unmethylated control (1)	0	0	0
		ciRS-7	33.29	40	32.25			ciRS-7	26.98	27.08			ciRS-7	30.47	31.03				Negative control (1)	17.84	17.44	16
		T3	40	40	40			T3	29.84	30.84			T3	35.11	34.78				0.5 µM (1)	19.24	20.78	18.97
	Negative control (2)	GUSB	23.7	23.77	23.82		Negative control (2)	GUSB	23.17	23.2		Negative control (2)	PUM1	22.9	22.93			ALU	2.5 µM (1)	14.89	15.77	14.14
		UBC	20.04	20.1	19.91			UBC	19.59	19.61			UBC	19.7	19.58				Methylated control (1)	14.81	15.13	14.97
		PUM1	23.55	23.57	23.58			PUM1	24.33	24.37			GUSB	23.13	23.29				Unmethylated control (1)	13.9	13.83	13.72
		ciRS-7	34.15	34.55	34.19			ciRS-7	26.59	26.63			ciRS-7	31.51	31.89				Negative control (2)	27.35	27.4		Two technical replicates because of sparse material
		T3	40	37.73	40			T3	30.21	29.34			T3	35.53	35.87				0.5 µM (2)	27.36	27.47		Two technical replicates because of sparse material
	Negative control (3)	GUSB	26.74	26.74	26.78		Negative control (3)	GUSB	22.83	22.98		Negative control (3)	PUM1	23.19	23.78			LINC000632	2.5 µM (2)	29.64	29.59		Two technical replicates because of sparse material
		UBC	22.55	22.65	22.38			UBC	19.32	19.33			UBC	20.29	19.57				Methylated control (2)	27.89	28.02		Two technical replicates because of sparse material
		PUM1	26.24	26.47	26.21			PUM1	23.99	24.06			GUSB	22.86	23.29				Unmethylated control (2)	0	0		Two technical replicates because of sparse material
		ciRS-7	40	33.61	33.65			ciRS-7	25.37	25.42			ciRS-7	29.63	29.35				Negative control (2)	13.86	13.86		Two technical replicates because of sparse material
		T3	35.59	35.18	36.4			T3	28.58	28.28			T3	33.18	40				0.5 µM (2)	13.14	13.14		Two technical replicates because of sparse material
	0.5 µM 5-aza (1)	GUSB	25.8	25.7	25.56		0.5 µM SAHA (1)	GUSB	24.2	24.46		0.5 µM SAHA (1)	PUM1	23.12	23.21			ALU	2.5 µM (2)	13.35	13.9		Two technical replicates because of sparse material
		UBC	21.66	21.57	21.57			UBC	20.55	20.28			UBC	19.86	19.91				Methylated control (2)	14.5	14.75		Two technical replicates because of sparse material
		PUM1	25.32	25.19	25			PUM1	24.89	24.75			GUSB	23.42	23.22				Unmethylated control (2)	13.62	13.41		Two technical replicates because of sparse material
		ciRS-7	33.2	32.83	34.72			ciRS-7	24.71	24.68			ciRS-7	29.43	29.13				Negative control (3)	27.78	27.84		Two technical replicates because of sparse material
		T3	35.76	40	40			T3	27.51	27.42			T3	33.08	32.02				0.5 µM (3)	28.49	28.56		Two technical replicates because of sparse material
	0.5 µM 5-aza (2)	GUSB	25.44	25.66	25.78		0.5 µM SAHA (2)	GUSB	23.56	23.49		0.5 µM SAHA (2)	PUM1	23.21	23.29			LINC000632	2.5 µM (3)	29.11	29.48		Two technical replicates because of sparse material
		UBC	21.6	21.59	21.34			UBC	19.58	19.58			UBC	19.89	19.84				Methylated control (3)	27.58	27.35		Two technical replicates because of sparse material
		PUM1	25.01	25.12	25.09			PUM1	24.05	24.1			GUSB	23.49	23.29				Unmethylated control (3)	0	0		Two technical replicates because of sparse material
		ciRS-7	34.39	40	33.7			ciRS-7	24.86	24.86			ciRS-7	29.12	29.62				Negative control (3)	14.61	13.46		Two technical replicates because of sparse material
		T3	36.58	40	40			T3	27.73	27.8			T3	33.13	33.67				0.5 µM (3)	15.17	12.49		Two technical replicates because of sparse material
	0.5 µM 5-aza (3)	GUSB	27	26.7	26.77		0.5 µM SAHA (3)	GUSB	23.3	23.25		0.5 µM SAHA (3)	PUM1	22.88	22.97			ALU	2.5 µM (3)	12.56	9.8		Two technical replicates because of sparse material
		UBC	22.49	22.31	22.54			UBC	19.78	19.84			UBC	19.8	19.71				Methylated control (3)	10.98	11.19		Two technical replicates because of sparse material
		PUM1	26.12	26.55	26.09			PUM1	24.5	24.28			GUSB	23.24	22.15				Unmethylated control (3)	13.15	12.1		Two technical replicates because of sparse material
		ciRS-7	33.32	33.19	33.14			ciRS-7	29.15	29.92			ciRS-7	27.89	28.04
		T3	34.07	40	40			T3	33.26	40			T3	40	40
	2.5 µM 5-aza (1)	GUSB	26.9	26.73	27.27		1.5 µM SAHA (1)	GUSB	29.48	29.5		1.5 µM SAHA (1)	PUM1	23.84	23.71
		UBC	23.08	23.07	23.02			UBC	27.09	26.98			UBC	19.89	20
		PUM1	26.34	26.61	26.89			PUM1	32.83	33.05			GUSB	23.47	23.56
		ciRS-7	31.88	31.66	32.67			ciRS-7	27.39	27.26			ciRS-7	27.27	27.55
		T3	32.17	34.68	32.84			T3	30.6	30.66			T3	40	35.25
	2.5 µM 5-azas (2)	GUSB	25.9	25.3	25.41		1.5 µM SAHA (2)	GUSB	27.17	27.01		1.5 µM SAHA (2)	PUM1	23.48	23.64
		UBC	21.76	21.53	21.73			UBC	23.17	23.35			UBC	19.83	20.01
		PUM1	25.52	25.64	25.76			PUM1	28.75	29.06			GUSB	23.78	23.8
		ciRS-7	33.98	33.69	32.56			ciRS-7	26.21	26.19			ciRS-7	27.35	27.7
		T3	40	34.91	40			T3	29.05	28.81			T3	36.37	40
	2.5 µM 5-aza (3)	GUSB	26.57	26.36	26.41		1.5 µM SAHA (3)	GUSB	27.01	27.24		1.5 µM SAHA (3)	PUM1	23.6	23.5
		UBC	22.48	22.33	22.36			UBC	22.46	22.3			UBC	19.9	19.73
		PUM1	26.22	26.14	25.94			PUM1	27.53	27.6			GUSB	23.46	23.6
		ciRS-7	33.73	33.99	33.13			ciRS-7	24.93	24.94			ciRS-7	28.3	28.29
		T3	40	34.69	34.93			T3	27.86	27.82			T3	40	36.08
	5 µM 5-aza (1)	GUSB	27.3	27.53	26.77		4.5 µM SAHA (1)	GUSB	24.86	24.91		4.5 µM SAHA (1)	PUM1		26.27
		UBC	22.27	22.66	22.17			UBC	20.98	21.15			UBC	22.84	21.68
		PUM1	26.73	26.89	26.35			PUM1	26.71	26.53			GUSB		24.59
		ciRS-7	31.83	33.37	32.18			ciRS-7	25.9	25.91			ciRS-7	27.8	27.74
		T3	40	40	34.57			T3	29.01	28.97			T3	33.45	34
	5 µM 5-aza (2)	GUSB	27.02	26.68	27.3		4.5 µM SAHA (2)	GUSB	25.89	25.95		4.5 µM SAHA (2)	PUM1	25.68	25.7
		UBC	22.7	22.46	22.57			UBC	21.62	21.52			UBC	20.92	20.87
		PUM1	26.89	26.66	26.68			PUM1	27.19	27.31			GUSB	23.79	24.15
		ciRS-7	31.63	31.1	31.55			ciRS-7	25.73	25.67			ciRS-7	28.49	28.22
		T3	42.98	32.64	33.81			T3	29.87	29.29			T3	40	33.82
	5 µM 5-aza (3)	GUSB	25.3	25.47	25.52		4.5 µM SAHA (3)	GUSB	26.18	26.21		4.5 µM SAHA (3)	PUM1	26.59	26.38
		UBC	21.31	21.65	21.35			UBC	21.97	21.91			UBC	21.64	21.63
		PUM1	25.67	25.69	25.65			PUM1	27.74	27.65			GUSB	24.52	24.82

## Sheet: Ct values Fig. 5
	Sample	Gene	Ct1	Ct2	Ct3	Note							Gene	Sample	Ct1	Ct2	Note
Fig. 5A		ciRS-7	34.93	36.62	33.86							Fig. 5B		Tumor (1)	29.57	29.45
	Tumor (1)	T3	40	40	40									Stroma (1)	30.3	30.19
		UBC	29.59	29.79	29.49									Tumor (2)	28.27	28.21
		ciRS-7	30.52	30.36	30.08									Stroma (2)	31.51	31.24
	Stroma (1)	T3	40	40	40									Methylated control	26.49	26.27	Used for normalization of patient 1 and 2
		UBC	31.18	31.53	31.5									Unmethylated control	0	37.28
		ciRS-7	34.2	33.86	33.99									Tumor (3)	32.17	35.4
	Tumor (2)	T3	40	40	40								LINC000632	Stroma (3)	34.92	37.3
		UBC	30.21	31.11	31.03									Methylated control	29.71	29.92	Used for normalization of patient 3
		ciRS-7	31.33	31.69	30.91									Unmethylated control	0	0
	Stroma (2)	T3	40	40	40									Tumor (4)	30.9	30.35
		UBC	33.84	33.57	33.74									Stroma (4)	37.83	38.31
		ciRS-7	32.07	32.77	32.03									Tumor (5)	31.95	31.85
	Tumor (3)	T3	40	40	40									Stroma (5)	40	40
		UBC	26.03	25.8	25.62									Methylated control	22.63	22.81	Used for normalization of patient 4 and 5
		ciRS-7	27.06	27.13	27.05									Unmethylated control	0	0
	Stroma (3)	T3	40	40	40									Tumor (1)	18.34	17.21
		UBC	26.16	25.95	26.11									Stroma (1)	18.22	17.72
		ciRS-7	39.44	38.8		Two technical replicates because of sparse material								Tumor (2)	18.18	19.2
	Tumor (4)	T3	40	40		Two technical replicates because of sparse material								Stroma (2)	20.15	19.35
		UBC	31.1	31.05		Two technical replicates because of sparse material								Methylated control	13.38	12.99	Used for normalization of patient 1 and 2
		ciRS-7	40	35.72		Two technical replicates because of sparse material								Unmethylated control	12.74	11.45
	Stroma (4)	T3	30.18	30.11		Two technical replicates because of sparse material								Tumor (3)	11.26	11.08
		UBC	30.9	30.9		Two technical replicates because of sparse material								Stroma (3)	11.49	10.68
		ciRS-7	40	40		Two technical replicates because of sparse material							ALU	Methylated control	9.86	9.92	Used for normalization of patient 3
	Tumor (5)	T3	36.66	38.47		Two technical replicates because of sparse material								Unmethylated control	9.82	9.2
		UBC	29.74	29.8		Two technical replicates because of sparse material								Tumor (4)	20.6	21.29
		ciRS-7	40	40		Two technical replicates because of sparse material								Stroma (4)	21.99	25.61
	Stroma (5)	T3	31.16	30.86		Two technical replicates because of sparse material								Tumor (5)	20.61	20.35
		UBC	30.01	29.68		Two technical replicates because of sparse material								Stroma (5)	20.53	20.75
														Methylated control	9.8	11	Used for normalization of patient 4 and 5
														Unmethylated control	9.51	8.92
